# Supplementary material for: Cutaneous Psoriasis and Symptoms (Itch, Pain, and Burning Sensation): A Monocentric Retrospective Study on 299 Patients in Italy
Source: J Clin Med. 2025 Jun 20;14(13):4388. doi: 10.3390/jcm14134388 (PMC12249676; doi:10.3390/jcm14134388)
Supplement: Supplementary file 1 [file jcm-14-04388-s001.zip]

Archive with 3 entries (3 files):
- Table S1 Itch questionnaire administered to patients.pdf
- Table S2 Burning sensation questionnaire administered to patients.pdf
- Table S3 Pain questionnaire administered to patients.pdf
